# Supplementary material for: The causal relationship between enlarged perivascular spaces and intracerebral hemorrhage: A 2-sample Mendelian randomization study
Source: Medicine (Baltimore). 2025 Jun 6;104(23):e42658. doi: 10.1097/MD.0000000000042658 (PMC12150965; doi:10.1097/MD.0000000000042658)
Supplement: Supplementary file 1 [file medi-104-e42658-s001.xlsx]

## Sheet: Sheet1
Supplemental Digital Content Table 1. Detailed Information on SNPs Associated with Perivascular Space Burden.
SNP	Chr	Pos	EA	OA	EAF	exp	beta	se	pval	r2	F	outcome	beta1	se1	pval1
rs10494988	1	215141570	C	T	0.6282	Extensive basal ganglia perivascular space burden	-0.0204	0.0037	2.23e-10	0.000780791	30.3973	Intracerebral haemmorrhage	0.0021	0.0366	0.9544
rs10817108	9	113658671	G	A	0.789	Extensive basal ganglia perivascular space burden	0.0288	0.0044	1.07e-15	0.00110007	42.8408	Intracerebral haemmorrhage	-0.098	0.0466	0.0353997
rs10954468	7	134434661	C	A	0.4007	Extensive basal ganglia perivascular space burden	-0.0194	0.0037	3.39e-08	0.000706171	27.4902	Intracerebral haemmorrhage	0.0472	0.0374	0.2075
rs1126642	17	42989063	C	T	0.9574	Extensive basal ganglia perivascular space burden	-0.051	0.0091	6.19e-10	0.000806722	31.4076	Intracerebral haemmorrhage	-0.0361	0.1404	0.797
rs12417836	11	70089700	C	T	0.9321	Extensive basal ganglia perivascular space burden	0.0336	0.0072	1.56e-08	0.000559484	21.7767	Intracerebral haemmorrhage	-0.0447	0.0677	0.5092
rs2425884	20	45258292	C	T	0.5733	Extensive basal ganglia perivascular space burden	-0.0288	0.0037	2.6e-18	0.00155497	60.5842	Intracerebral haemmorrhage	0.0056	0.0357	0.8757
rs4678162	3	124516695	G	A	0.8347	Extensive basal ganglia perivascular space burden	-0.0321	0.0048	2.45e-13	0.00114827	44.7204	Intracerebral haemmorrhage	-0.0088	0.0439	0.8406
rs4959689	6	2617122	C	A	0.578	Extensive basal ganglia perivascular space burden	-0.0202	0.0037	3.37e-09	0.000765568	29.8042	Intracerebral haemmorrhage	-0.0649	0.0365	0.0755405
rs6011998	20	45269867	C	T	0.9554	Extensive basal ganglia perivascular space burden	-0.0848	0.0089	1.9e-24	0.00232818	90.7798	Intracerebral haemmorrhage	-0.091	0.0654	0.1641
rs62509329	8	42438616	A	G	0.4114	Extensive basal ganglia perivascular space burden	-0.0179	0.0037	4.73e-08	0.000601254	23.4035	Intracerebral haemmorrhage	-0.0463	0.036	0.1985
rs6444747	3	193529824	C	G	0.7161	Extensive basal ganglia perivascular space burden	0.0235	0.004	2.99e-10	0.000886436	34.5139	Intracerebral haemmorrhage	0.0427	0.0386	0.2686
rs7596872	2	56128091	C	A	0.9028	Extensive basal ganglia perivascular space burden	-0.0328	0.0061	1e-10	0.000742647	28.9112	Intracerebral haemmorrhage	-0.0671	0.0924	0.4678
rs8041189	15	85686327	A	G	0.3054	Extensive basal ganglia perivascular space burden	0.022	0.004	7.3e-11	0.000776971	30.2484	Intracerebral haemmorrhage	0.0285	0.038	0.454
rs10494988	1	215141570	C	T	0.6282	Extensive white matter perivascular space burden	-0.0204	0.0037	2.23e-10	0.000786956	30.3973	Intracerebral haemmorrhage	0.0021	0.0366	0.9544
rs10817108	9	113658671	G	A	0.789	Extensive white matter perivascular space burden	0.0288	0.0044	1.07e-15	0.00110875	42.8408	Intracerebral haemmorrhage	-0.098	0.0466	0.0353997
rs10954468	7	134434661	C	A	0.4007	Extensive white matter perivascular space burden	-0.0194	0.0037	3.39e-08	0.000711748	27.4902	Intracerebral haemmorrhage	0.0472	0.0374	0.2075
rs1126642	17	42989063	C	T	0.9574	Extensive white matter perivascular space burden	-0.051	0.0091	6.19e-10	0.000813092	31.4076	Intracerebral haemmorrhage	-0.0361	0.1404	0.797
rs12417836	11	70089700	C	T	0.9321	Extensive white matter perivascular space burden	0.0336	0.0072	1.56e-08	0.000563902	21.7766	Intracerebral haemmorrhage	-0.0447	0.0677	0.5092
rs2425884	20	45258292	C	T	0.5733	Extensive white matter perivascular space burden	-0.0288	0.0037	2.6e-18	0.00156724	60.5842	Intracerebral haemmorrhage	0.0056	0.0357	0.8757
rs4678162	3	124516695	G	A	0.8347	Extensive white matter perivascular space burden	-0.0321	0.0048	2.45e-13	0.00115734	44.7203	Intracerebral haemmorrhage	-0.0088	0.0439	0.8406
rs4959689	6	2617122	C	A	0.578	Extensive white matter perivascular space burden	-0.0202	0.0037	3.37e-09	0.000771612	29.8042	Intracerebral haemmorrhage	-0.0649	0.0365	0.0755405
rs6011998	20	45269867	C	T	0.9554	Extensive white matter perivascular space burden	-0.0848	0.0089	1.9e-24	0.00234653	90.7798	Intracerebral haemmorrhage	-0.091	0.0654	0.1641
rs62509329	8	42438616	A	G	0.4114	Extensive white matter perivascular space burden	-0.0179	0.0037	4.73e-08	0.000606003	23.4035	Intracerebral haemmorrhage	-0.0463	0.036	0.1985
rs6444747	3	193529824	C	G	0.7161	Extensive white matter perivascular space burden	0.0235	0.004	2.99e-10	0.000893435	34.5138	Intracerebral haemmorrhage	0.0427	0.0386	0.2686
rs7596872	2	56128091	C	A	0.9028	Extensive white matter perivascular space burden	-0.0328	0.0061	1e-10	0.000748511	28.9112	Intracerebral haemmorrhage	-0.0671	0.0924	0.4678
rs8041189	15	85686327	A	G	0.3054	Extensive white matter perivascular space burden	0.022	0.004	7.3e-11	0.000783106	30.2484	Intracerebral haemmorrhage	0.0285	0.038	0.454
rs111833237	2	80101783	C	A	0.9417	Extensive hippocampal perivascular space burden	0.0337	0.0079	1.14e-06	0.000467925	18.1963	Intracerebral haemmorrhage	-0.0525	0.0639	0.4111
rs11500477	11	47409051	T	A	0.6261	Extensive hippocampal perivascular space burden	-0.0178	0.0038	1.75e-06	0.00056416	21.9407	Intracerebral haemmorrhage	-0.0179	0.0389	0.6457
rs2284356	20	35813514	T	C	0.1903	Extensive hippocampal perivascular space burden	-0.0205	0.0046	4.69e-06	0.000510675	19.8596	Intracerebral haemmorrhage	0.0101	0.0383	0.791799
rs238449	4	103112813	A	C	0.3127	Extensive hippocampal perivascular space burden	0.0189	0.004	4.94e-07	0.000574022	22.3245	Intracerebral haemmorrhage	-0.0144	0.0419	0.7311
rs6540873	1	215137222	A	C	0.6247	Extensive hippocampal perivascular space burden	-0.0199	0.0038	1.38e-09	0.000705029	27.4231	Intracerebral haemmorrhage	-0.0039	0.0367	0.9154
rs6879760	5	140875959	C	T	0.9622	Extensive hippocampal perivascular space burden	0.0401	0.0098	1.71e-06	0.00043055	16.7423	Intracerebral haemmorrhage	0.0703	0.188	0.7085
rs7076119	10	105667110	T	C	0.5951	Extensive hippocampal perivascular space burden	-0.0184	0.0037	1.03e-06	0.000635814	24.7292	Intracerebral haemmorrhage	0.028	0.0374	0.4531
rs73062730	2	196126559	A	G	0.9864	Extensive hippocampal perivascular space burden	0.066	0.0161	3.89e-06	0.000432138	16.804	Intracerebral haemmorrhage	-0.0999	0.1402	0.476
rs7375471	4	5730079	A	G	0.8572	Extensive hippocampal perivascular space burden	0.0242	0.0053	4.22e-06	0.000536069	20.8476	Intracerebral haemmorrhage	0.0105	0.0451	0.8164
rs7596872	2	56128091	C	A	0.9028	Extensive hippocampal perivascular space burden	-0.0378	0.0061	8.2e-11	0.000986891	38.3974	Intracerebral haemmorrhage	-0.0671	0.0924	0.4678
rs79850821	3	188169356	C	A	0.9049	Extensive hippocampal perivascular space burden	0.0298	0.0067	3.27e-06	0.00050867	19.7816	Intracerebral haemmorrhage	-0.0071	0.0787	0.9277
rs9345054	6	91476208	A	G	0.9804	Extensive hippocampal perivascular space burden	0.0513	0.0134	4.7e-06	0.000376908	14.6556	Intracerebral haemmorrhage	-0.0189	0.0739	0.7978
This table provides comprehensive information on single nucleotide polymorphisms (SNPs) associated with extensive basal ganglia, white matter, and hippocampal perivascular space burdens. It includes SNP ID, chromosome position (Chr), position on the chromosome (Pos), effect allele (EA), other allele (OA), effect allele frequency (EAF), exposure (exp), beta coefficients, standard errors (se), p-va…
